# Supplementary material for: CLICK: one-step generation of conditional knockout mice
Source: BMC Genomics. 2018 May 2;19:318. doi: 10.1186/s12864-018-4713-y (PMC5930688; doi:10.1186/s12864-018-4713-y)
Supplement: Supplementary file 15 — Table S1. Germline transmission of CLICK-mediated mutations in F1 offspring. (XLSX 12 kb) [file 12864_2018_4713_MOESM15_ESM.xlsx]

## Sheet: Germline
Table S1 Germline transmission of CLICK-mediated mutations in F1 offspring
Species	Target gene	Founder (F0) No.	Mating	CLICK-mediated mutations in F1	F1 offspring
Mouse	Serpina3n	#3	B6	flox	9
				-7, -9	7
		#15	B6	loxP, -9	11
				wt, wt	8
		#20	B6	loxP, -8	8
				loxP, -134+1	9
				flox	1
		#22	B6	flox	7
				-351	4
				-7+6, -9	5
		#23	B6	flox	12
				-7, -9	4
		#28	B6	-137, loxP	4
				-307	4
	Tyr	#16	B6	flox	1
				wt,-139+9	1
		#17	B6	flox	1
				inverse	1
				wt, wt	2
Rat	Vapb	#1	F344	flox	2
				loxP, -65	5
				wt, wt	6
		#2	F344	flox	2
				-4+2, -6	1
				wt, wt	6
		#3	F344	-210	4
				-211	5
		#4	F344	-210	2
				inverse	2
				wt, wt	3
		#5	F344	wt, -2	5
		#6	F344	flox	3
