# Supplementary material for: CLICK: one-step generation of conditional knockout mice
Source: BMC Genomics. 2018 May 2;19:318. doi: 10.1186/s12864-018-4713-y (PMC5930688; doi:10.1186/s12864-018-4713-y)
Supplement: Supplementary file 16 — Table S2. Potential off-target sites for CRISPR/Cas targeting on the mouse genome. (XLSX 14 kb) [file 12864_2018_4713_MOESM16_ESM.xlsx]

## Sheet: OTlist
Table S2 Potential off-target sites for CRISPR/Cas targeting on the mouse genome
Name	Sequence	Hit scorea	No. of mismatch	Coordinate (rn5)	Indel mutation frequency (Mutant/Total)	Forward primer sequences	Reverse primer sequences
gRNA:mSerpina3n-1	GAGAAGCCCCAGCGTCACAGTGG
mSerpina3n-1-OT1	CAGCAGCTCCAGCGTCACAGTAG	2.6	3	chr13:-73315028	0/9	CCTGTGATTGCAGGACGTT	GGTTTCCCTCTTCCTGTTGA
mSerpina3n-1-OT2	AGGAGGCCCCAGCGTCACAGTGG	2.4	3	chr10:-82627661	0/9	AACGCCCTGATGACGAGAT	CGATAAACCGACAAACAAGTACC
mSerpina3n-1-OT3	AGGAGGCACCAGCGTCACAGGAG	1.4	4	chr10:+105279665	0/9	GCAAAGCCAAGTAATTCTCTCA	CCGGTCAACCTGTTCTTCTG
mSerpina3n-1-OT4	TTTGAGCCCCAGCGTCACAGGAG	1.3	4	chr5:+116990666	0/9	CAGACTAGGGAGCAATGAAACC	GTCCCCGTGGCTCTTCTT
mSerpina3n-1-OT5	GAGTCGCCCCAGCGTCCCAGGAG	1.2	3	chr3:-37657676	0/9	ATGTGTGGGGAATTCCAATG	AGAAAGCAAGAGACCCACAAA
gRNA:mSerpina3n-2	GTGGATGGTGAGGGCCACGAGGG
mSerpina3n-2-OT1	GTCGGTGGTGAGGGCCACTATGG	1	3	chr1:+5906533	0/9	AAAGGGCATCAGGCTGAAC	GACTGCGTGCTATCCAGCTA
mSerpina3n-2-OT2	GTGTGTGGTGAGGGCCACCAGGG	1	3	chr8:+122995429	0/9	CATCAGAGAAGCAGGCCCTA	CCCTGATCCTGTAGTTTTGTGA
gRNA:mThy1-1	TGAACTTAACCTACCATGCTAGG
mThy1-1-OT1	TGAACTCAAGCTACCATGCTGGG	3.6	2	chr17:-46358239	0/4	CAGTTCACAGGTCCAGTGTCA	GCTTGCAGGATCTAGCTGGT
mThy1-1-OT2	TCAACTTAATTTACCATGCTAAG	1.4	3	chr10:+119683979	0/4	CAAATAGCGGTGCACTCTGA	AAGGCAACTGGTCATTGGAG
mThy1-1-OT3	GGACATTTACCTACCATGCTCAG	1.4	4	chr15:-82523655	0/4	TGCCAAAAACCAAACAAACA	CAGAGTTGCCCTTTGTCCTC
mThy1-1-OT4	AAACCTTAAACTACCATGCTCAG	1.3	4	chr13:+29187863	0/4	GCTTGGGTCCTAAGGCTTTC	GCAAAGAGATTTGGCATGGT
mThy1-1-OT5	GGATCTTGATCTACCATGCTTAG	1.3	4	chr2:-148997690	0/4	ACAATTGCAAGGCAAGACTG	TCTCATTGCTGAAACAAAAACAA
mThy1-1-OT6	TGCACTTAATCTACCATGCAGAG	1.3	3	chr11:+18245422	0/4	GGCTCATGAGTGTTCAAGCA	AGGCTAGGGAAGAGGCAGAG
mThy1-1-OT7	CATGCTTAACCTACCATGCTAAG	1.3	4	chr16:-26054925	0/4	GGAGCAGTGAGGGATGAAAG	TGTTTGTATTCCTGAGCCTATTTTT
mThy1-1-OT8	TGAATTTGACCTACCATGTTCAG	1	3	chr2:-23283737	0/4	AGCTTTCTAATTGACTTGCTTTTT	CCATAAGTTGTGGTGGCCTAA
gRNA:mThy1-2	GCTAAGTTTACTATCACCATGGG
mThy1-2-OT1	AGTAAGTTTTCTATCACCATTAG	2.5	3	chrX:-156777875	0/4	CACTCACACCAGCACCTCTG	CTCTCCTCGGGTTCATTCTG
mThy1-2-OT2	TGTTGGTTTACTATCACCATTGG	1.3	4	chr6:-49040200	0/4	CTTGACACAAGCAGCACCAC	GACCCACATAGTGGGAGACG
mThy1-2-OT3	GCTAAGTTTACTTTCACCACTAG	1.1	2	chr5:-99587220	0/4	GTCTCATTGCTGCCTTCTCC	TGCCTGTCTACTTCCTAAGACTCTC
aOff-target hit scores are calculated by CRISPR Design Tool (http://crispr.mit.edu/)
