# Supplementary material for: CLICK: one-step generation of conditional knockout mice
Source: BMC Genomics. 2018 May 2;19:318. doi: 10.1186/s12864-018-4713-y (PMC5930688; doi:10.1186/s12864-018-4713-y)
Supplement: Supplementary file 17 — Table S3. Crossing floxed founders with Cre-driver mice. (XLSX 11 kb) [file 12864_2018_4713_MOESM17_ESM.xlsx]

## Sheet: cre
Table S3 Crossing floxed founders with Cre-driver mice.
Species	Target gene	Founder (F0) No.	Mating	CLICK-mediated mutation in F1	Cre in F1	F1 pups
Mouse	Serpina3n	#7	CAG-Cre	flox/+	cre/+	*2
					+/+	1
				loxP, wt	cre/+	1
					+/+	2
Rat	Vapb	#1	CAG-Cre	flox/+	cre/+	4a
				loxP, -65	cre/+	2
				wt, wt	cre/+	2
aA site-specific recombination event between two loxP sites was observed.
