# Supplementary material for: CLICK: one-step generation of conditional knockout mice
Source: BMC Genomics. 2018 May 2;19:318. doi: 10.1186/s12864-018-4713-y (PMC5930688; doi:10.1186/s12864-018-4713-y)
Supplement: Supplementary file 18 — Table S4. Primer sets used for PCR and sequencing analysis in this study. (XLSX 10 kb) [file 12864_2018_4713_MOESM18_ESM.xlsx]

## Sheet: Sheet1
Table S4. Primer sets used for PCR and sequencing analysis in this study
Gene	Name	Sequence	Wild-type size	floxed size
Serpina3n	mSerpina3n small F	AGGTGATGTCTGAGGGTTGG	658	726
	mSerpina3n small R	TTCCTCATCATGGGTTCCTG
	mSerpina3n large F	ATGTGCCAGGCTCTGACTTA	1239	1307
	mSerpina3n large R	GTTTCACCTTCCCAGAATGC
Tyr	mTyr up F	TTGGAGAATATCTGGGAGGCAGAGT	374	408
	mTyr up R	TAATAGTGGTCCCTCAGGTGTTCCA
	mTyr down F	TCAGCTTTAGAAACACACTGGAAGG	554	588
	mTyr down R	CACCCCATAAGCAGAAGAACA
KIAA1322	mKIAA1322 F	GGCTTGGATGCCAGAGATGT	1592	1660
	mKIAA1322 R	TCTGCCACTAACAGCAGTGT
Mct4	mMct4 F	GTTTGGGATTGGCTACAGCGACAC	1083	1151
	mMct4 R	AGTGGAGACAGTGCACAAAGGAAC
Vapb	rVapb F	TGTGGTTCTGTGGAAGCAAG	440	508
	rVapb R	AGTGTGGTACCCGAGGTGAG
